# Supplementary material for: Rapid Cycle Deliberate Practice: Application to Adult Advanced Life Support
Source: MedEdPORTAL. 2022 Aug 23;18:11269. doi: 10.15766/mep_2374-8265.11269 (PMC9395559; doi:10.15766/mep_2374-8265.11269)
Supplement: Supplementary file 1 — Unstable Bradycardia Sim Case.docxUnstable SVT Sim Case.docxVTach Sim Case.docxUnstable Bradycardia Images.docxUnstable SVT Images.docxDebriefing Form.docx [file mep_2374-8265.11269-s001.zip]

Archive with 7 entries (7 files):
- C. VTach Sim Case.docx
- A. Unstable Bradycardia Sim Case.docx
- B. Unstable SVT Sim Case.docx
- D. Unstable Bradycardia Images.docx
- E. Unstable SVT Images.docx
- F. Debriefing Form.docx
- Educational_Summary_Report_11269.pdf
